# Supplementary material for: Circulating tumor DNA for prognosis assessment and postoperative management after curative‐intent resection of colorectal liver metastases
Source: Int J Cancer. 2022 Jan 19;150(9):1537–48. doi: 10.1002/ijc.33924 (PMC9303459; doi:10.1002/ijc.33924)
Supplement: Supplementary file 2 — Table S1 Clinicopathological patients characteristics Table S2. Summary of tissue samples and ctDNA biomarker identification. Table S3. Sequencing coverage and quality statistics for each sample. Table S4. Regions captured by the duplex capture panel. Designed based on data from TCGA data of CRC patients and it is expected to identify at least one mutation in 99% of CRC and CRLM patients. The panel includes some of the most commonly mutated Table S5. Primer and probe sequences and amplification protocols for ddPCR assays. Table S6. ctDNA results for all 439 plasma samples analyzed by ddPCR. Table S7. CEA results for all 149 samples Table S8. Relapse‐free survival analyses by clinicopathological variables, ctDNA status and CEA after treatment. Analyses are performed at day 30, longitudinal—until first recurrence and longitudinal. [file IJC-150-1537-s001.xlsx]

## Sheet: Suppl. Table S1
Suppl. Table S1. Clinicopathological patients characteristics
ID	Age	Gender	Primary tumor site	Liver first approach	No. of liver metastases	Diameter of largest metastasis (mm)	Neoadjuvant chemotherapy (CRLM treatment)	ACT (Only after both CRC and liver resection)	First relapse after curative treatment (mth)	Relapse site	Smoking
1	72.3	Female	Colon	No	1	25	No	No	None	N.A.D.b	Never
2	60.9	Male	Rectum	No	1	30	No	Yes	None	N.A.D.	Never
3	63.2	Male	Rectum	No	1	NA	No	Yes	8.6	Liver	Never
4	76.2	Male	Colon	No	1	100	No	No	None	N.A.D.	Never
5	63.2	Female	Colon	No	6	10	Yes	No	19.4	Liver	Current
6	70.8	Female	Colon	No	1	10	No	Yes	6.4	Liver & lung	Never
7	79.1	Male	Colon	No	1	50	No	Yes	22.1	Lung	Former
8	76.1	Male	Colon	No	1	10	No	No	8.1	Liver	Never
9	89.4	Male	Rectum	Yes	1	35	No	No	None	N.A.D.	Former
10	73.1	Male	Rectum	No	4	30	Yes	Yes	6.2	Liver	Current
11	74.4	Female	Colon	No	2	30	Yes	No	None	N.A.D.	Never
12	73.3	Male	Rectum	No	2	50	No	Yes	None	N.A.D.	Never
13	71.6	Male	Colon	No	3	100	No	No	4.5	Liver	Never
14	49.9	Female	Colon	No	1	80	No	No	8.7	Lung	Never
15	68.4	Female	Colon	No	3	30	No	Yes	4.0	Liver	Former
16	77.9	Female	Colon	No	1	NA	No	Yes	3.0	Liver	Former
17	67.5	Male	Colon	No	1	NA	No	Yes	28.3	Other	Former
18	70.4	Female	Colon	No	2	350	No	Yes	13.2	Lung	Never
19	45.1	Male	Colon	Yes	1	50	No	Yes	6.7	Lung	Never
20	72.7	Male	Colon	No	2	80	No	No	4.0	Liver & lung	Never
21	64.7	Male	Rectum	No	1	300	No	Yes	None	N.A.D.	Current
22	61.4	Male	Colon	No	3	260	No	Yes	9.3	Lung	Never
23	53	Female	Colon	Yes	6	15	No	Yes	9.7	Liver	Never
24	53.3	Male	Colon	Yes	6	NA	No	Yes	10.4	Liver	Never
25	63.5	Male	Rectum	No	1	NA	No	No	None	N.A.D.	Current
26	70	Male	Colon	No	1	NA	No	No	None	N.A.D.	Former
27	56.5	Female	Rectum	Yes	4	20	Yes	Yes	2.2	Lung	Current
28	51.7	Female	Colon	No	3	35	Yes	No	7.2	Liver	Former
29	58.4	Female	Colon	No	1	30	No	No	2.1	Liver	Former
30	75.3	Male	Colon	No	4	20	Yes	No	3.7	Liver & lung	Former
31	59.2	Male	Colon	Yes	NAa	NA	No	Yes	7.7	Liver	Never
32	69.7	Female	Rectum	Yes	2	30	No	No	1.7	Liver	Never
33	58.5	Female	Colon	No	3	40	Yes	No	3.5	Liver	Former
34	71.6	Male	Rectum	Yes	5	200	No	Yes	17.5	Liver	Current
35	62.8	Female	Colon	No	1	16	No	No	3.1	Lung	Former
36	62	Female	Colon	No	3	NA	Yes	No	8.2	Liver	Former
37	73.3	Male	Rectum	No	6	14	No	Yes	15.2	Lung	Former
38	63.9	Male	Rectum	No	3	NA	No	No	0.9	Liver	Current
39	71.7	Female	Colon	Yes	2	50	No	Yes	2.5	Lung	Never
40	75.6	Male	Colon	No	2	18	No	Yes	None	N.A.D.	Former
41	74.7	Female	Colon	No	1	35	No	Yes	None	N.A.D.	Former
42	53.6	Female	Colon	Yes	2	9	No	Yes	6.1	Liver	Current
43	60.2	Male	Rectum	Yes	4	15	No	No	1.1	Liver	Current
44	79.7	Male	Rectum	No	2	37	No	No	4.5	Liver	Never
45	80.4	Male	Colon	No	1	50	No	No	7.5	Lung	Former
46	68.2	Male	Colon	Yes	NA	NA	Yes	Yes	10.0	Liver	Former
47	60.8	Male	Colon	No	2	30	No	Yes	None	N.A.D.	Former
48	61.2	Female	Colon	Yes	7	NA	Yes	Yes	1.6	Liver	Never
49	54.2	Male	Rectum	Yes	2	65	No	Yes	None	N.A.D.	Current
50	66.8	Female	Rectum	No	1	60	No	Yes	6.8	Liver & lung	Former
51	71.1	Male	Colon	Yes	3	NA	Yes	Yes	0.7	Liver	Never
52	70.5	Female	Colon	No	1	NA	No	No	0.4	Lung	Never
53	74.5	Male	Colon	No	1	32	No	Yes	None	N.A.D.	Never
54	76	Female	Rectum	Yes	2	3	No	Yes	None	N.A.D.	Never
55	53.1	Male	Colon	No	1	110	Yes	No	2.1	Lung	Never
56	75.5	Male	Rectum	No	NA	NA	No	No	5.2	Liver	Never
57	80.7	Male	Colon	Yes	4	NA	Yes	No	3.2	Liver	Former
58	65.5	Female	Rectum	No	2	25	No	No	None	N.A.D.	Former
59	50.5	Male	Colon	No	2	43	No	Yes	None	N.A.D.	Never
60	56.9	Female	Colon	No	1	7	No	Yes	6.1	Other	Never
61	53.4	Male	Rectum	No	1	NA	No	No	7.3	Liver	Former
62	68	Male	Rectum	No	2	35	No	Yes	None	N.A.D.	Former
63	69.8	Female	Rectum	No	3	NA	Yes	Yes	1.2	Liver	Former
64	85.3	Male	Colon	No	1	30	No	No	6.1	Liver	Never
65	65.6	Male	Colon	No	1	40	No	No	9.9	Lung	Never
66	58.1	Female	Rectum	No	1	35	No	Yes	None	N.A.D.	Former
67	62.7	Male	Colon	No	1	NA	No	Yes	3.2	Liver	Never
68	56.8	Male	Rectum	No	2	15	No	No	None	N.A.D.	Unknown
aNA=Not available
bNo abnormality detected

## Sheet: Suppl. Table S2
Suppl. Table S2. Summery of tissue samples and ctDNA biomarker identification.
ID	Source of DNA	Sample typea	Method	Input (ng)	Genomic position (hg19)	Selected mutation	VAF
1	Tissue (primary CRLM)	FFPE	Duplex seq	500	112175328	APC_c.4037C>G	0.71
2	Tissue (primary CRLM)	FF	MSK	150	7577548	TP53_c.733G>A	0.84
3	Tissue (primary CRLM)	FF	Duplex seq	150	112174438	APC_c.3147G>A	0.21
4	Tissue (primary CRLM)	FF	MSK	20	25398284	KRAS_c.35G>T	0.18
5	Tissue (primary CRLM)	FFPE	Duplex seq	500	112162891	APC_c.1495C>T	0.31
6	Tissue (primary CRLM)	FFPE	ddPCR	20	25398284	KRAS_c.35G>A	0.68
7	Tissue (primary CRLM)	FF	MSK	20	25398284	KRAS_c.35G>A	0.26
8	Tissue (primary CRLM)	FF	MSK	150	7577118	TP53_c.820G>T	0.30
9	Tissue (primary CRLM)	FF	MSK	20	25398284	KRAS_c.35G>A	0.12
10	Tissue (primary CRLM)	FF	ddPCR	150	115256529	NRAS_c.182A>G	0.02
10	Tissue (relapse)	FFPE	ddPCR	20	115256529	NRAS_c.182A>G	0.13
11	Tissue (primary CRLM)	FF	ddPCR	20	25398281	KRAS_c.38G>A	0.19
12	Tissue (primary CRLM)	FF	MSk	20	25398285	KRAS_c.34G>A	0.30
13	Tissue (primary CRLM)	FF	MSK	20	25398284	KRAS_c.35G>A	0.29
14	Tissue (primary CRLM)	FF	Duplex seq	150	7579406	TP53_c.281C>A	0.64
15	Tissue (primary CRLM)	FF	MSK	150	7578479	TP53_c.451C>T	0.64
16	Tissue (primary CRLM)	FF	ddPCR	20	140453136	BRAF_c.1799T>A	0.36
17	Tissue (primary CRLM)	FF	MSK	150	25378561	KRAS_c.437C>T	0.40
18	Tissue (primary CRLM)	FF	MSK	20	25398281	KRAS_c.38G>A	0.45
18	Tissue (relapse)	FFPE	ddPCR	20	25398281	KRAS_c.38G>A	0.39
19	Tissue (primary CRLM)	FF	MSK	20	25398284	KRAS_c.35G>A	0.28
19	Tissue (relapse)	FFPE	ddPCR	20	25398284	KRAS_c.35G>A	0.19
20	Tissue (primary CRLM)	FFPE	ddPCR	20	25398281	KRAS_c.38G>A	0.28
21	Tissue (primary CRLM)	FF	MSK	20	140453136	BRAF_c.1799T>A	0.41
22	Tissue (primary CRLM)	FF	MSK	150	7579329	TP53_c.358A>G	0.13
23	Tissue (primary CRLM)	FF	MSK	150	112175015	APC_c.3724C>T	0.65
24	Tissue (primary CRLM)	FF	MSK	150	112173917	APC_c.2626C>T	0.61
25	Tissue (primary CRLM)	FF	MSK	150	7578413	TP53_c.517G>T	0.78
26	Tissue (primary CRLM)	FF	Duplex seq	150	112116592	APC_c.637C>T	0.81
27	Tissue (primary CRLM)	FF	Duplex seq	150	178952085	PIK3CA_c.3140A>G	0.08
27	Tissue (relapse)	FFPE	ddPCR	20	178952085	PIK3CA_c.3140A>G	0.32
28	Tissue (primary CRLM)	FF	ddPCR	20	7579307	TP53_c.375+5G>T	0.07
29	Tissue (primary CRLM)	FF	MSK	20	25398284	KRAS_c.35G>T	0.16
30	Tissue (primary CRLM)	FF	ddPCR	20	25398284	KRAS_c.35G>A	0.20
31	Tissue (primary CRLM)	FF	ddPCR	20	25398284	KRAS_c.35G>A	0.27
32	Tissue (primary CRLM)	FF	ddPCR	20	25398281	KRAS_c.38G>A	0.55
33	Tissue (primary CRLM)	FFPE	ddPCR	20	25398281	KRAS_c.38G>A	0.48
34	Tissue (primary CRLM)	FF	Duplex seq	150	112175141	APC_c.3850G>T	0.17
35	Tissue (primary CRLM)	FFPE	ddPCR	20	25398284	KRAS_c.35G>A	0.39
36	Tissue (primary CRLM)	FF	ddPCR	20	25398284	KRAS_c.35G>T	0.46
37	Tissue (primary CRLM)	FF	Duplex seq	150	7577539	TP53_c.742C>T	0.68
38	Tissue (primary CRLM)	FF	Duplex seq	150	7577094	TP53_c.844C>T	0.06
39	Tissue (primary CRLM)	FF	Duplex seq	150	7579307	TP53_c.375+5G>C	0.82
40	Tissue (primary CRLM)	FF	Duplex seq	150	7578212	TP53_c.637C>T	0.78
41	Tissue (primary CRLM)	FF	Duplex seq	150	7577538	TP53_c.743G>A	0.70
42	Tissue (primary CRLM)	FF	Duplex seq	150	112175512	APC_c.4221delT	0.86
43	Pre-operative plasmab	NAc	Duplex seq	123	112175273	APC_c.3982C>T	0.01
44	Tissue (primary CRLM)	FF	Duplex seq	150	7577571	TP53 _c.710A>T	0.46
45	Tissue (primary CRLM)	FF	ddPCR	20	25398284	KRAS_c.35G>A	0.32
46	Tissue (primary CRLM)	FF	Duplex seq	150	112175322	APC_c.4031C>A	0.25
47	Tissue (primary CRLM)	FF	Duplex seq	150	178936082	PIK3CA_c.1624G>A	0.33
48	Tissue (primary CRLM)	FFPE	ddPCR	20	25398281	KRAS_c.38G>A	0.92
49	Tissue (primary CRLM)	FFPE	ddPCR	20	25398284	KRAS_c.35G>T	0.14
50	Tissue (primary CRLM)	FF	ddPCR	20	25398284	KRAS_c.35G>A	0.50
51	Tissue (primary CRLM)	FFPE	ddPCR	20	7577538	TP53_c.743G>A	0.27
52	Tissue (primary CRLM)	FF	ddPCR	20	25398284	KRAS_c.35G>A	0.34
53	Tissue (primary CRLM)	FFPE	Duplex seq	500	112162891	APC_c.1495C>T	0.40
54	Tissue (primary CRLM)	FFPE	ddPCR	20	25398284	KRAS_c.35G>T	0.57
55	Tissue (primary CRLM)	FFPE	ddPCR	20	25398285	KRAS_c.34G>A	0.11
56	Tissue (primary CRLM)	FF	Duplex seq	150	7578212	TP53_c.637C>T	0.80
57	Tissue (primary CRLM)	FFPE	Duplex seq	500	112128143	APC_c.646C>T	0.55
58	Tissue (primary CRLM)	FF	Duplex seq	150	7577538	TP53_c.743G>A	0.74
59	Tissue (primary CRLM)	FFPE	ddPCR	20	25398281	KRAS_c.38G>A	0.66
60	Tissue (primary CRLM)	FF	ddPCR	20	25398284	KRAS_c.35G>T	0.21
61	Pre-operative plasmab	NA	Duplex seq	78	7578265	TP53_c.584T>C	0.01
62	Tissue (primary CRLM)	FF	Duplex seq	150	112116592	APC_c.637C>T	0.57
63	Tissue (primary CRLM)	FFPE	Duplex seq	500	7577094	TP53_c.844C>T	0.39
64	Tissue (primary CRLM)	FFPE	ddPCR	20	25398284	KRAS_c.35G>A	0.25
65	Tissue (primary CRLM)	FF	Duplex seq	150	112174631	APC_c.3340C>T	0.41
66	Tissue (primary CRLM)	FF	ddPCR	20	25398284	KRAS_c.35G>T	0.18
67	Tissue (primary CRLM)	FF	ddPCR	20	25398281	KRAS_c.38G>A	0.46
68	Tissue (primary CRLM)	FFPE	ddPCR	20	25398284	KRAS_c.35G>T	0.43
aFF=Fresh frozen, FFPE=Formalin fixed paraffin embedded
bDefinitive treatment was performed by Radiofrequency ablation (RFA)
cNA=Not applicable

## Sheet: Suppl. Table S3
Suppl. Table S3. Sequencing coverage and quality statistics for each sample.
ID	Reference genome	Targeted bases	Total number of sequenced reads	Total number of uniquely mapped nonduplicate reads	Total number of covered bases	Median coverage (and range) per base	Median coverage (25%-75% quartiles) per base	Percentage of targeted bases with coverage ≥30	Percentage of targeted bases with coverage ≥100
3	Hg19	Duplex seqa	3714740	619123	18094	3079 (259-7983)	3079 (2507-3608)	100.00	100.00
5	Hg19	Duplex seq	2908228	31842	18094	387 (38-1914)	387 (315-466)	100.00	99.24
14	Hg19	Duplex seq	3368988	374332	18094	2245 (208-7971)	2245 (1902-2549)	100.00	100.00
26	Hg19	Duplex seq	7374690	614558	18094	3634.5 (425-28603)	3634.5 (3203-4397)	100.00	100.00
27	Hg19	Duplex seq	4427986	737998	18094	3306 (269-7976)	3306 (2745-3688)	100.00	100.00
34	Hg19	Duplex seq	5122999	426917	18094	3181 (373-7985)	3181 (2480-3644)	100.00	100.00
37	Hg19	Duplex seq	5048464	265709	18094	2106 (246-11398)	2106 (1490-2285)	100.00	100.00
38	Hg19	Duplex seq	5190205	278047	18094	2124 (283-13932)	2124 (1882-2292)	100.00	100.00
39	Hg19	Duplex seq	6001270	600127	18094	3491 (377-17701)	3491 (2817.25-3927)	100.00	100.00
40	Hg19	Duplex seq	943505	471753	18094	836 (177-4273)	836 (704-1117)	100.00	100.00
41	Hg19	Duplex seq	5412069	541207	18094	2734 (354-22520)	2734 (2477-3356.75)	100.00	100.00
42	Hg19	Duplex seq	786003	26494	18094	164 (20-975)	164 (140-191)	99.90	95.03
43	Hg19	Duplex seq	2785881	198992	18094	546 (71-1865)	546 (434-687)	100.00	99.97
44	Hg19	Duplex seq	10513731	500654	18094	3476 (616-28145)	3476 (2951-3961)	100.00	100.00
46	Hg19	Duplex seq	9026878	392473	18094	2632 (373-16673)	2632 (2312-2875)	100.00	100.00
47	Hg19	Duplex seq	13207366	628922	18094	4055 (525-27201)	4055 (3253-4402)	100.00	100.00
53	Hg19	Duplex seq	792599	198150	18094	955 (139-3045)	955 (622-1125.75)	100.00	100.00
56	Hg19	Duplex seq	1049113	27132	18094	206 (27-1972)	206 (175-246)	99.97	95.50
57	Hg19	Duplex seq	336749	84187	18094	368 (59-1559)	368 (287-445)	100.00	99.50
58	Hg19	Duplex seq	644184	322092	18094	438 (63-1951)	438 (371-527)	100.00	99.92
61	Hg19	Duplex seq	1453890	96926	18094	302 (41-1711)	302 (231-387)	100.00	98.84
62	Hg19	Duplex seq	871935	435968	18094	851 (181-3372)	851 (681-987)	100.00	100.00
63	Hg19	Duplex seq	1104353	552177	18094	1175 (208-3208)	1175 (915-1441)	100.00	100.00
65	Hg19	Duplex seq	961939	480970	18094	931 (143-4243)	931 (735-1047)	100.00	100.00
1	Hg19	Duplex seq	6239564	130900	18094	1262 (100-7549)	1262 (1058-1504)	100.00	99.99
2	Hg19	MSK	65241884	32386048	1023693	1068 (0-7998)	1068 (751-1556)	98.28	97.86
4	Hg19	MSK	51613672	14226579	1023693	537 (0-3408)	537 (394-723)	98.08	96.94
7	Hg19	MSK	63694782	19002109	1023693	762 (0-4746)	762 (535-1060)	98.16	97.38
8	Hg19	MSK	66118914	18825751	1023693	719 (0-6926)	719 (516-990)	98.12	97.39
9	Hg19	MSK	66724288	19169409	1023693	812 (0-6716)	812 (571-1141)	98.15	97.38
12	Hg19	MSk	24284268	9324631	1023693	348 (0-2230)	348 (250-479)	97.94	95.05
13	Hg19	MSK	88131652	21659997	1023693	663 (0-3683)	663 (479-908)	98.26	97.33
15	Hg19	MSK	100431054	26664045	1023693	934 (0-6317)	934 (636-1336)	98.07	97.47
17	Hg19	MSK	94849184	26090281	1023693	894 (0-8000)	894 (591-1287)	98.22	97.52
18	Hg19	MSK	71018152	20117317	1023693	711 (0-4271)	711 (497-1018)	98.11	97.24
19	Hg19	MSK	63792554	32710573	1023693	0 (0-1422)	0 (0-0)	98.38	98.05
21	Hg19	MSK	30667632	12238439	1023693	465 (0-5822)	465 (307-686)	97.82	95.51
22	Hg19	MSK	31570730	12531271	1023693	479 (0-2933)	479 (343-657)	97.99	96.35
23	Hg19	MSK	68057886	33191974	1023693	1145 (0-7473)	1145 (815-1617)	98.23	97.87
24	Hg19	MSK	37481040	14722630	1023693	541 (0-3530)	541 (373-780)	98.13	96.78
25	Hg19	MSK	52125014	19727089	1023693	730 (0-5137)	730 (503-1057)	98.06	97.19
29	Hg19	MSK	61963608	31986010	1023693	1209 (0-6262)	1209 (873-1646)	98.13	97.80
aSuppl. Table S3

## Sheet: Suppl. Table S4
Suppl. Table S4. Regions captured by the duplex capture panel. Designed based on data from TCGA data of CRC patients and it is expected to identify at least one mutation in 99 % of CRC and CRLM patients. The panel includes some of the most commonly mutated regions in CRC and 18 single nucleotide polymorphisms (SNPs). A total of 15.248 bases.
Gene	Captured region
TP53	Exon 5-8 (1793 bases)
KRAS	Codons 12, 13, 61, 117, 146 (741 bases)
SMAD 2	Selected frequently mutated regions (465 bases)
SMAD 4	Selected frequently mutated regions (513 bases)
FAM123B	Selected frequently mutated regions (626 bases)
SOX9	Selected frequently mutated regions (695 bases)
APC	Selected frequently mutated regions (5332 bases)
TCF7L2	Selected frequently mutated regions (924 bases)
NRAS	Codon 12, 13, 61 (407 bases)
BRAF	Codon 600 and other nearby (201 bases)
FBXW7	Selected frequently mutated regions (842 bases)
PIK3CA	8 hotspot mutations (909 bases)
18 SNP’s	Distributed on 11 different chromosomes

## Sheet: Suppl. Table S5
Suppl. Table S5. Primer and probe sequences and amplification protocols for ddPCR assays.
Assay Target	Primer and probe	Sense primer (5’-3’) Antisense primer (5’-3’) MUT Probe (5’-3’) WT Probe (5’-3’)	Amplification protocols	Biotech company
Chr3 (Reference)	Forward primer	CTAGAAGATCTACCTCCAAGAGG	95°C 10’, (95°C 30’‘, 58°C 30’‘) x45 & 98°C 10’	(Sigma-Aldrich)
	Reverse Primer	CCAGGCTGAAGCTATTCCAG
	Probe	6FAM-CTCATACATCTGGCATATGGGCTGG-BHQ
gCYC (Reference)	Forward primer	ACATGGGTACTAAGCAACAAAATAAG	95°C 10’, (95°C 30’‘, 58°C 30’‘) x45 & 98°C 10’	(Sigma-Aldrich)
	Reverse Primer	CACAATTGGAACATCTTTGTTAAAC
	Probe	HEX-TTGCAGACAAGGTCCCAAAGACAGCA-BHQ
CPP1 (Purification control)a	Forward primer	CCATGGATGTATTCGCCAGTTAC	95°C 10’, (95°C 30’‘, 58°C 30’‘) x45 & 98°C 10’	(Sigma-Aldrich)
	Reverse Primer	TAAATATTGTGCTTCACCTACTCTAGTG
	Probe	HEX-TTGGCGTAGTTCTCCCGCTTACCCCG-BHQ
PBC (Lymphocyte contamination control)a	Forward primer	TAAAACTTAATGTCTTCCTTTTTTTTCTC	95°C 10’, (95°C 30’‘, 58°C 30’‘) x45 & 98°C 10’	(Sigma-Aldrich)
	Reverse Primer	AAACATTTTCTCAAGGTCAAAAACTTA
	Probe	6FAM-CCTCCATGATGCTGCTTACATGTCTC-BHQ
KRAS_c.35G>C)b	Forward primer	CTGAAAATGACTGAATATAAACTTGTGG	95°C 10’, (95°C 30’‘, 59°C 30’‘) x45 & 98°C 10’	Thermo Fisher Scientific
	Reverse Primer	TAGCTGTATCGTCAAGGCACTC
	Mutant probe	6FAM-TTGGAGCTGGTGGCGTA-MGBNFQ
	Wild type probe	VIC-TTGGAGCTGCTGGCGTA-MGBNFQ
KRAS_c.35G>Ab	Forward primer	CTGAAAATGACTGAATATAAACTTGTGG	95°C 10’, (95°C 30’‘, 62°C 30’‘) x45 & 98°C 10’	Thermo Fisher Scientific
	Reverse Primer	TAGCTGTATCGTCAAGGCACTC
	Mutant probe	6FAM-TTGGAGCTGGTGGCGTA-MGBNFQ
	Wild type probe	VIC-TTGGAGCTGATGGCGTA-MGBNFQ
KRAS_c.34G>Ab	Forward primer	CTGAAAATGACTGAATATAAACTTGTGG	95°C 10’, (95°C 30’‘, 62°C 30’‘) x45 & 98°C 10’	Thermo Fisher Scientific
	Reverse Primer	TAGCTGTATCGTCAAGGCACTC
	Mutant probe	6FAM-TTGGAGCTGGTGGCGTA-MGBNFQ
	Wild type probe	VIC-TTGGAGCTAGTGGCGTA-MGBNFQ
KRAS_c.34G>Tb	Forward primer	CTGAAAATGACTGAATATAAACTTGTGG	95°C 10’, (95°C 30’‘, 59°C 30’‘) x45 & 98°C 10’	Thermo Fisher Scientific
	Reverse Primer	TAGCTGTATCGTCAAGGCACTC
	Mutant probe	6FAM-TTGGAGCTGGTGGCGTA-MGBNFQ
	Wild type probe	VIC-TTGGAGCTTGTGGCGTA-MGBNFQ
KRAS_c.35G>Tb	Forward primer	CTGAAAATGACTGAATATAAACTTGTGG	95°C 10’, (95°C 30’‘, 60°C 30’‘) x45 & 98°C 10’	Thermo Fisher Scientific
	Reverse Primer	TAGCTGTATCGTCAAGGCACTC
	Mutant probe	6FAM-TTGGAGCTGGTGGCGTA-MGBNFQ
	Wild type probe	VIC-TTGGAGCTGTTGGCGTA-MGBNFQ
KRAS_c.38G>Ab	Forward primer	CTGAAAATGACTGAATATAAACTTGTGG	95°C 10’, (95°C 30’‘, 60°C 30’‘) x45 & 98°C 10’	Thermo Fisher Scientific
	Reverse Primer	TAGCTGTATCGTCAAGGCACTC
	Mutant probe	6FAM-CTGGTGGCGTAGGC-MGBNFQ
	Wild type probe	VIC-CTGGTGACGTAGGC-MGBNFQ
KRAS_c.437C>T	Forward primer	ACAGGCTCAGGACTTAGCAA	95°C 10’, (95°C 30’‘, 57°C 30’‘) x45 & 98°C 10’	Bio-Rad
	Reverse Primer	TTTATTTCAGTGTTACTTACCTGTCTT
	Mutant probe	6FAM-TCCTTTTATTGAAACATCAGCAAAGAC-BHQ
	Wild type probe	HEX-TCCTTTTATTGAAACATCAGTAAAGAC-BHQ
NRAS_c.182A>G	Forward primer	TCGCCTGTCCTCATGTATTG	95°C 10’, (95°C 30’‘, 61°C 30’‘) x45 & 98°C 10’	Bio-Rad
	Reverse Primer	TGGTGAAACCTGTTTGTTGG
	Mutant probe	6FAM-CTGTACTCTTCTTGTCCAGCTGTATCC-BHQ
	Wild type probe	HEX-CTGTACTCTTCTCGTCCAGCTGTATCC-BHQ
APC_c.2626C>T	Forward primer	GCAACTACCATCCAGCAACA	95°C 10’, (95°C 30’‘, 62°C 30’‘) x45 & 98°C 10’	Bio-Rad
	Reverse Primer	TCCATGACTTTGGCAATCTG
	Mutant probe	6FAM-AGGAACTTCTTCAAAGCGAGGTTTGC-BHQ
	Wild type probe	HEX-AGGAACTTCTTCAAAGTGAGGTTTGCA-BHQ
APC_c.3724C>T	Forward primer	AGAGGCAGAATCAGCTCCAT	95°C 10’, (95°C 30’‘, 61°C 30’‘) x45 & 98°C 10’	Bio-Rad
	Reverse Primer	TTCTTGGTTAATAGAAGAAACTTTGC
	Mutant probe	6FAM-AGAAGTGGTCAGCCTCAAAAGGCTGC-BHQ
	Wild type probe	HEX-AGAAGTGGTTAGCCTCAAAAGGCTGCC-BHQ
APC_c.3982C>T	Forward primer	GGTCAGCTGAAGATCCTGTG	95°C 10’, (95°C 30’‘, 63,7°C 30’‘) x45 & 98°C 10’	Bio-Rad
	Reverse Primer	GCCTGGCTGATTCTGAAGAT
	Mutant probe	6FAM-TCCAGCAGTGTCATAGCACCCTAGAA-BHQ
	Wild type probe	HEX-TCCAGCAGTGTCACAGCACCC-BHQ
TP53_c.358A>G	Forward primer	CAGGCATTGAAGTCTCATGG	95°C 10’, (95°C 30’‘, 62°C 30’‘) x45 & 98°C 10’	Bio-Rad
	Reverse Primer	GTCTGGGCTTCTTGCATTCT
	Mutant probe	6FAM-CAAGTCACAGACTTGGCTGTCC-BHQ
	Wild type probe	HEX-CAAGTCACAGACTCGGCTGTCC-BHQ
TP53_c.451C>T	Forward primer	CTGTGCAGCTGTGGGTTG	95°C 10’, (95°C 30’‘, 60°C 30’‘) x45 & 98°C 10’	Bio-Rad
	Reverse Primer	GTCATGTGCTGTGACTGCTTG
	Mutant probe	6FAM-ATTCCACACCCCCGCCCG-BHQ
	Wild type probe	HEX-ATTCCACATCCCCGCCCG-BHQ
TP53_c.517G>T	Forward primer	CTGCTCACCATCGCTATCTG	95°C 10’, (95°C 30’‘, 60°C 30’‘) x45 & 98°C 10’	Bio-Rad
	Reverse Primer	CAAGCAGTCACAGCACATGA
	Mutant probe	6FAM-CAGCGCCTCACAACCTC-BHQ
	Wild type probe	HEX-CAGCGCCTCAAAACCTCC-BHQ
TP53_c.637C>T	Forward primer	CACTGACAACCACCCTTAACC	95°C 10’, (95°C 30’‘, 61°C 30’‘) x45 & 98°C 10’	Bio-Rad
	Reverse Primer	TCAGCATCTTATCCGAGTGG
	Mutant probe	6FAM-ACACTATGTCGAAAAGTGTTTCTGTCATCC-BHQ
	Wild type probe	HEX-CACACTATGTCAAAAAGTGTTTCTGTCATCC-BHQ
TP53_c.820G>T	Forward primer	CTTGCGGAGATTCTCTTCCT	95°C 10’, (95°C 30’‘, 62°C 30’‘) x45 & 98°C 10’	Bio-Rad
	Reverse Primer	ATCTACTGGGACGGAACAGC
	Mutant probe	6FAM-AGGCACAAACACGCACCTCAA-BHQ
	Wild type probe	HEX-AGGCACAAAAACGCACCTCAA-BHQ
BRAF_c.1799T>A	Forward primer	Designed by Thermo Fisher Scientific; assay ID ANAAGTU	95°C 10’, (95°C 30’‘, 60°C 30’‘) x45 & 98°C 10’	Thermo Fisher Scientific
	Reverse Primer
	Mutant probe
	Wild type probe
APC_c.637C>T	Forward primer	Designed by Thermo Fisher Scientific; assay ID ANFVT23	95°C 10’, (95°C 30’‘, 61°C 30’‘) x45 & 98°C 10’	Thermo Fisher Scientific
	Reverse Primer
	Mutant probe
	Wild type probe
APC_c.646C>T	Forward primer	Designed by Thermo Fisher Scientific; assay ID ANDJ4W9	95°C 10’, (95°C 30’‘, 58°C 30’‘) x45 & 98°C 10’	Thermo Fisher Scientific
	Reverse Primer
	Mutant probe
	Wild type probe
APC_c.1495C>T	Forward primer	Designed by Thermo Fisher Scientific; assay ID C____976952_10	95°C 10’, (95°C 30’‘, 57°C 30’‘) x45 & 98°C 10’	Thermo Fisher Scientific
	Reverse Primer
	Mutant probe
	Wild type probe
APC_c.3147G>A	Forward primer	Designed by Thermo Fisher Scientific; assay ID C_393489495_10	95°C 10’, (95°C 30’‘, 57°C 30’‘) x45 & 98°C 10’	Thermo Fisher Scientific
	Reverse Primer
	Mutant probe
	Wild type probe
APC_c.3340C>T	Forward primer	Designed by Thermo Fisher Scientific; assay ID C____976989_20	95°C 10’, (95°C 30’‘, 58°C 30’‘) x45 & 98°C 10’	Thermo Fisher Scientific
	Reverse Primer
	Mutant probe
	Wild type probe
APC_c.3850G>T	Forward primer	Designed by Thermo Fisher Scientific; assay ID AN329NW	95°C 10’, (95°C 30’‘, 58°C 30’‘) x45 & 98°C 10’	Thermo Fisher Scientific
	Reverse Primer
	Mutant probe
	Wild type probe
APC_c.4031C>A	Forward primer	Designed by Thermo Fisher Scientific; assay ID ANU699E	95°C 10’, (95°C 30’‘, 59°C 30’‘) x45 & 98°C 10’	Thermo Fisher Scientific
	Reverse Primer
	Mutant probe
	Wild type probe
APC_c.4037C>G	Forward primer	Designed by Thermo Fisher Scientific; assay ID ANZTKH2	95°C 10’, (95°C 30’‘, 60°C 30’‘) x45 & 98°C 10’	Thermo Fisher Scientific
	Reverse Primer
	Mutant probe
	Wild type probe
APC_c.4221delT	Forward primer	Designed by Thermo Fisher Scientific; assay ID ANT2FNG	95°C 10’, (95°C 30’‘, 60°C 30’‘) x45 & 98°C 10’	Thermo Fisher Scientific
	Reverse Primer
	Mutant probe
	Wild type probe
PIK3CA_c.1624G>A	Forward primer	Designed by Thermo Fisher Scientific; assay ID AN7DWUR	95°C 10’, (95°C 30’‘, 59°C 30’‘) x45 & 98°C 10’	Thermo Fisher Scientific
	Reverse Primer
	Mutant probe
	Wild type probe
PIK3CA_c.3140A>G	Forward primer	Designed by Thermo Fisher Scientific; assay ID AN2XE3Y	95°C 10’, (95°C 30’‘, 62°C 30’‘) x45 & 98°C 10’	Thermo Fisher Scientific
	Reverse Primer
	Mutant probe
	Wild type probe
TP53_c.281C>A	Forward primer	Designed by Thermo Fisher Scientific; assay ID ANWCZNF	95°C 10’, (95°C 30’‘, 57°C 30’‘) x45 & 98°C 10’	Thermo Fisher Scientific
	Reverse Primer
	Mutant probe
	Wild type probe
TP53_c.375+5G>C	Forward primer	Designed by Thermo Fisher Scientific; assay ID ANRWK3J	95°C 10’, (95°C 30’‘, 59°C 30’‘) x45 & 98°C 10’	Thermo Fisher Scientific
	Reverse Primer
	Mutant probe
	Wild type probe
TP53_c.375+5G>T	Forward primer	Designed by Thermo Fisher Scientific; assay ID ANDJ2TD	95°C 10’, (95°C 30’‘, 59°C 30’‘) x45 & 98°C 10’	Thermo Fisher Scientific
	Reverse Primer
	Mutant probe
	Wild type probe
TP53_c.584T>C	Forward primer	Designed by Thermo Fisher Scientific; assay ID ANWC67F	95°C 10’, (95°C 30’‘, 61°C 30’‘) x45 & 98°C 10’	Thermo Fisher Scientific
	Reverse Primer
	Mutant probe
	Wild type probe
TP53 _c.710A>T	Forward primer	Designed by Thermo Fisher Scientific; assay ID AN33CZ4	95°C 10’, (95°C 30’‘, 57°C 30’‘) x45 & 98°C 10’	Thermo Fisher Scientific
	Reverse Primer
	Mutant probe
	Wild type probe
TP53_c.733G>A	Forward primer	Designed by Thermo Fisher Scientific; assay ID C__27540451_10	95°C 10’, (95°C 30’‘, 59°C 30’‘) x45 & 98°C 10’	Thermo Fisher Scientific
	Reverse Primer
	Mutant probe
	Wild type probe
TP53_c.742C>T	Forward primer	Designed by Thermo Fisher Scientific; assay ID C__27531034_20	95°C 10’, (95°C 30’‘, 58°C 30’‘) x45 & 98°C 10’	Thermo Fisher Scientific
	Reverse Primer
	Mutant probe
	Wild type probe
TP53_c.743G>A	Forward primer	Designed by Thermo Fisher Scientific; assay ID ANH6JA6	95°C 10’, (95°C 30’‘, 62°C 30’‘) x45 & 98°C 10’	Thermo Fisher Scientific
	Reverse Primer
	Mutant probe
	Wild type probe
TP53_c.844C>T	Forward primer	Designed by Thermo Fisher Scientific; assay ID ANXGY9T	95°C 10’, (95°C 30’‘, 62°C 30’‘) x45 & 98°C 10’	Thermo Fisher Scientific
	Reverse Primer
	Mutant probe
	Wild type probe
aReference: Pallisgaard N, Spindler KL, Andersen RF, Brandslund I, Jakobsen A. Controls to validate plasma samples for cell free DNA quantification. Clin Chim Acta. 2015;446:141–146. doi: 10.1016/j.cca.2015.04.015.
bReference: C.A. Milbury, Q. Zhong, J. Lin, M. Williams, J. Olson, D.R. Link, B. Hutchison; Determining lower limits of detection of digital PCR assays for cancer-related gene mutations Biomolecular Detection and Quantification, 1 (1) (2014), pp. 8-22

## Sheet: Suppl. Table S6
Suppl. Table S6. ctDNA results for all 439 plasma samples analyzed by ddPCR.
ID	Time post surgery (months)a	Somatic mutation (hg19)	Input (GE)	ctDNA VAF	Plasma (mL)	Plasma DNA ekstraction efficiency (%)	ctDNA copies per mL plasma
1	-0.1	APC_c.4037C>G	5029	0.012945	2.4	74	36.5
1	0.7	APC_c.4037C>G	5925	0	1.2	71	0.0
1	3.5	APC_c.4037C>G	5999	0	2.4	41	0.0
1	7.3	APC_c.4037C>G	7247	0	2.4	54	0.0
1	10.6	APC_c.4037C>G	8177	0	2.4	44	0.0
1	16	APC_c.4037C>G	5861	0	2.4	57	0.0
1	22.3	APC_c.4037C>G	8375	0	2.4	65	0.0
1	25.5	APC_c.4037C>G	10247	0	1.2	100	0.0
1	29.4	APC_c.4037C>G	5594	0	1.2	82	0.0
2	-0.1	TP53_c.733G>A	9573	0.023114	2.4	67	136.9
2	0.8	TP53_c.733G>A	5806	0	3.6	44	0.0
2	3.5	TP53_c.733G>A	6638	0	3.6	44	0.0
2	7.3	TP53_c.733G>A	6103	0	3.6	53	0.0
2	10.9	TP53_c.733G>A	5071	0	1.2	59	0.0
2	17.3	TP53_c.733G>A	5764	0	2.4	66	0.0
2	20.2	TP53_c.733G>A	8217	0	2.4	100	0.0
3	-0.9	APC_c.3147G>A	7905	0.526502	1.2	47	7310.2
3	0.1	APC_c.3147G>A	219354	0.000166	8	38	12.0
3	2.1	APC_c.3147G>A	7871	0	1.2	59	0.0
3	4.9	APC_c.3147G>A	6683	0	2.4	61	0.0
3	8.6	APC_c.3147G>A	21919	0	8	70	0.0
3	11.8	APC_c.3147G>A	8613	0	2.4	58	0.0
3	14.9	APC_c.3147G>A	9128	0	2.4	85	0.0
3	18	APC_c.3147G>A	5891	0	2.4	77	0.0
3	22.2	APC_c.3147G>A	9504	0	2.4	70	0.0
4	0	KRAS_c.35G>T	8425	0.00123077	2.4	86	5.0
4	1.2	KRAS_c.35G>T	11979	0	2.4	72	0.0
4	3	KRAS_c.35G>T	12246	0	2.4	60	0.0
4	6.1	KRAS_c.35G>T	13464	0	2.4	72	0.0
4	9.8	KRAS_c.35G>T	9870	0	7.2	100	0.0
4	12.4	KRAS_c.35G>T	7880	0	2.4	83	0.0
4	15.4	KRAS_c.35G>T	7197	0	2.4	41	0.0
4	18.7	KRAS_c.35G>T	6613	0	2.4	85	0.0
4	21.3	KRAS_c.35G>T	5356	0	2.4	50	0.0
4	24.5	KRAS_c.35G>T	6257	0	2.4	61	0.0
4	27.1	KRAS_c.35G>T	8989	0	2.4	67	0.0
4	30.1	KRAS_c.35G>T	7455	0	2.4	53	0.0
4	33.6	KRAS_c.35G>T	8811	0	2.4	87	0.0
5	0	APC_c.1495C>T	24487	0	8	54	0.0
5	0.7	APC_c.1495C>T	40467	0	8	42	0.0
5	3.7	APC_c.1495C>T	8355	0	1.2	33	0.0
5	7.1	APC_c.1495C>T	26594	0	8	74	0.0
5	10.1	APC_c.1495C>T	19683	0.00057	8	65	2.0
5	12.8	APC_c.1495C>T	6979	0.001286	3.6	69	3.6
5	15.8	APC_c.1495C>T	6256	0.001496	2.4	88	4.4
5	19.1	APC_c.1495C>T	7202	0.002809	3.6	83	6.8
5	22.2	APC_c.1495C>T	6801	0.00267	3.6	76	6.7
5	25.2	APC_c.1495C>T	7009	0.003681	2.4	75	14.4
5	28.3	APC_c.1495C>T	6732	0.006072	2.4	71	24.0
6	0	KRAS_c.35G>A	8158	0	8	53	0.0
6	3.1	KRAS_c.35G>A	12154	0.000851	8	57	2.3
6	6.3	KRAS_c.35G>A	7484	0.00348575	8.4	44	7.0
6	8.8	KRAS_c.35G>A	29651	0.00502012	1.2	53	234.9
6	12	KRAS_c.35G>A	8049	0	7.2	58	0.0
6	15.8	KRAS_c.35G>A	8098	0	4.8	50	0.0
6	18.9	KRAS_c.35G>A	7623	0.00345125	6	47	9.4
7	0	KRAS_c.35G>A	6816	0.13704	3.6	49	531.4
7	1.5	KRAS_c.35G>A	8212	0	8.4	52	0.0
7	2.9	KRAS_c.35G>A	7633	0	7.2	59	0.0
7	6.2	KRAS_c.35G>A	8554	0	7.2	80	0.0
7	10.6	KRAS_c.35G>A	12377	0	8	93	0.0
7	13.7	KRAS_c.35G>A	12498	0	8	54	0.0
7	19.5	KRAS_c.35G>A	7920	0.000902799	6	52	2.3
7	22.4	KRAS_c.35G>A	4451	0	8	62	0.0
7	36.1	KRAS_c.35G>A	5257	0	3.6	68	0.0
8	0	TP53_c.820G>T	10514	0.0441741	3.6	43	296.8
8	1.3	TP53_c.820G>T	9940	0.000577701	4.8	52	2.3
8	4.3	TP53_c.820G>T	8227	0.000514063	3.6	72	1.6
8	7.8	TP53_c.820G>T	7470	0.00429458	3.6	66	13.5
8	11	TP53_c.820G>T	8182	0.00073408	3.6	73	2.3
8	12.9	TP53_c.820G>T	7950	0.00266614	2.4	92	9.6
8	16.7	TP53_c.820G>T	9158	0.0221239	6	47	71.4
8	21.6	TP53_c.820G>T	7232	0.0574353	1.2	68	505.9
9	-0.3	KRAS_c.35G>A	9306	0.0749601	4.8	98	147.8
9	0.4	KRAS_c.35G>A	7009	0	1.2	100	0.0
9	3.6	KRAS_c.35G>A	1436	0	2.4	44	0.0
9	6.9	KRAS_c.35G>A	3713	0	2.4	55	0.0
9	9.3	KRAS_c.35G>A	3950	0	2.4	62	0.0
9	12.1	KRAS_c.35G>A	5648	0	8.4	42	0.0
9	19.1	KRAS_c.35G>A	5955	0	3.6	100	0.0
9	24.6	KRAS_c.35G>A	5613	0	2.4	66	0.0
9	30.5	KRAS_c.35G>A	7583	0	2.4	100	0.0
10	-0.1	NRAS_c.182A>G	11840	0	8	95	0.0
10	1.2	NRAS_c.182A>G	35684	0	8	100	0.0
10	3.1	NRAS_c.182A>G	30538	0	8	70	0.0
10	5.9	NRAS_c.182A>G	14478	0	8	57	0.0
10	8.4	NRAS_c.182A>G	13818	0	8	50	0.0
10	12.1	NRAS_c.182A>G	23151	0	8	48	0.0
10	15.2	NRAS_c.182A>G	11833	0	8	28	0.0
10	18	NRAS_c.182A>G	14460	0	8	20	0.0
10	21	NRAS_c.182A>G	17057	0	8	19	0.0
10	24.4	NRAS_c.182A>G	18336	0.00018	8	94	0.4
10	27.4	NRAS_c.182A>G	9453	0	8	75	0.0
10	30.4	NRAS_c.182A>G	13783	0.000782	8	100	1.3
10	33.2	NRAS_c.182A>G	8960	0.00249377	1.2	81	22.9
10	36.5	NRAS_c.182A>G	11732	0.015352	1.2	73	204.3
11	0	KRAS_c.38G>A	27263	0.000508	8	100	1.7
11	1	KRAS_c.38G>A	11063	0	3.6	99	0.0
11	2.8	KRAS_c.38G>A	9484	0	4.8	74	0.0
11	6	KRAS_c.38G>A	7598	0	6	70	0.0
11	9.1	KRAS_c.38G>A	8341	0	6	64	0.0
11	12.3	KRAS_c.38G>A	5613	0	2.4	23	0.0
11	16.4	KRAS_c.38G>A	6534	0	2.4	100	0.0
11	20.5	KRAS_c.38G>A	6366	0	2.4	100	0.0
12	5.5	KRAS_c.34G>A	5034	0	1.2	100	0.0
12	9.2	KRAS_c.34G>A	8088	0	2.4	100	0.0
12	12.6	KRAS_c.34G>A	5475	0	2.4	24	0.0
12	15.5	KRAS_c.34G>A	6722	0	2.4	100	0.0
12	18.7	KRAS_c.34G>A	5019	0	3.6	81	0.0
12	22.2	KRAS_c.34G>A	5198	0	2.4	79	0.0
12	25.1	KRAS_c.34G>A	5019	0	2.4	57	0.0
12	28.8	KRAS_c.34G>A	6019	0	2.4	73	0.0
13	0	KRAS_c.35G>A	33955	0	8	78	0.0
13	1.2	KRAS_c.35G>A	69792	0	8	70	0.0
13	4.5	KRAS_c.35G>A	9999	0.00450547	2.4	68	27.7
13	6.5	KRAS_c.35G>A	4901	0.0145175	2.4	61	48.5
13	11	KRAS_c.35G>A	9029	0	4.8	48	0.0
13	14.4	KRAS_c.35G>A	6816	0.0715789	3.6	52	261.0
13	17.7	KRAS_c.35G>A	6742	0.0149498	3.6	52	54.2
13	21.3	KRAS_c.35G>A	7267	0.00457085	2.4	75	18.5
13	25.5	KRAS_c.35G>A	5188	0.018705	2.4	100	34.0
13	28.2	KRAS_c.35G>A	5034	0.004185	1.2	100	15.0
13	32.2	KRAS_c.35G>A	7791	0.200858	1.2	96	1353.4
14	0	TP53_c.281C>A	23315	0.561574	1.2	38	28382.5
14	3	TP53_c.281C>A	24957	0	8	69	0.0
14	6.6	TP53_c.281C>A	18047	0	8	58	0.0
14	8.7	TP53_c.281C>A	15030	0	8	62	0.0
14	12.9	TP53_c.281C>A	6207	0	2.4	61	0.0
14	16.5	TP53_c.281C>A	7851	0	2.4	100	0.0
14	19.6	TP53_c.281C>A	5366	0	2.4	100	0.0
15	-0.2	TP53_c.451C>T	9697	0.00325027	3.6	75	11.6
15	1	TP53_c.451C>T	35026	0	8	63	0.0
15	3.1	TP53_c.451C>T	8484	0	2.4	83	0.0
15	6.4	TP53_c.451C>T	8039	0.00149309	4.8	61	4.1
15	8.7	TP53_c.451C>T	7846	0	6	45	0.0
15	12.7	TP53_c.451C>T	7603	0	4.8	45	0.0
15	16.2	TP53_c.451C>T	5326	0	2.4	79	0.0
15	20.1	TP53_c.451C>T	5297	0	2.4	53	0.0
15	25.1	TP53_c.451C>T	6593	0	2.4	95	0.0
15	31.4	TP53_c.451C>T	5158	0.00329556	2.4	100	6.1
16	0	BRAF_c.1799T>A	8450	0.0550674	3.6	80	160.9
16	1.5	BRAF_c.1799T>A	8474	0.0443925	2.4	71	221.9
17	-0.1	KRAS_c.437C>T	17028	0.0201633	1.2	64	450.2
17	0.5	KRAS_c.437C>T	249705	0	8	62	0.0
17	2.5	KRAS_c.437C>T	26186	0	1.2	68	0.0
17	5.8	KRAS_c.437C>T	15098	0	1.2	63	0.0
17	13.3	KRAS_c.437C>T	9534	0.0122087	2.4	89	54.4
17	16.4	KRAS_c.437C>T	6192	0.166851	1.2	80	1081.1
18	0	KRAS_c.38G>A	12543	0.0553139	2.4	84	344.2
18	0.7	KRAS_c.38G>A	251843	0	8	64	0.0
18	3.5	KRAS_c.38G>A	47718	0	2.4	51	0.0
18	7.2	KRAS_c.38G>A	65551	0	8	51	0.0
18	10.3	KRAS_c.38G>A	22631	0	8	43	0.0
18	13.5	KRAS_c.38G>A	56854	0	8	89	0.0
18	17.7	KRAS_c.38G>A	6316	0	2.4	80	0.0
19	-4.1	KRAS_c.35G>A	12781	0.0401634	2.4	87	246.1
19	1.5	KRAS_c.35G>A	11979	0	1.2	50	0.0
19	4.5	KRAS_c.35G>A	23216	0	8	33	0.0
19	7.5	KRAS_c.35G>A	32235	0	8	70	0.0
19	10.3	KRAS_c.35G>A	6415	0	3.6	69	0.0
19	13.4	KRAS_c.35G>A	7143	0	3.6	89	0.0
19	16.3	KRAS_c.35G>A	6821	0	2.4	85	0.0
19	19.7	KRAS_c.35G>A	6871	0	1.2	100	0.0
19	21.9	KRAS_c.35G>A	5069	0	1.2	100	0.0
19	25	KRAS_c.35G>A	5128	0	2.4	100	0.0
19	28.2	KRAS_c.35G>A	5920	0	1.2	100	0.0
20	0	KRAS_c.38G>A	12345	0.0116473	2.4	92	65.2
20	1.2	KRAS_c.38G>A	167030	0	8	90	0.0
20	3	KRAS_c.38G>A	9276	0.00246305	2.4	57	16.7
20	4	KRAS_c.38G>A	9059	0.0175439	2.4	62	107.1
20	7.5	KRAS_c.38G>A	8658	0	3.6	51	0.0
20	11.9	KRAS_c.38G>A	5445	0.00409034	1.2	65	28.5
20	15.9	KRAS_c.38G>A	6485	0.00192061	2.4	56	9.2
20	18.8	KRAS_c.38G>A	8059	0.00127111	2.4	82	5.2
20	27.3	KRAS_c.38G>A	10742	0.009367	1.2	100	65.1
21	0	BRAF_c.1799T>A	7257	0.140367	1.2	91	931.9
21	0.5	BRAF_c.1799T>A	7103	0	1.2	95	0.0
21	1.9	BRAF_c.1799T>A	8405	0	2.4	92	0.0
21	5.9	BRAF_c.1799T>A	6732	0	6	52	0.0
21	10.5	BRAF_c.1799T>A	10098	0	7.2	37	0.0
21	13.8	BRAF_c.1799T>A	5895	0	3.6	67	0.0
21	18.7	BRAF_c.1799T>A	5158	0	2.4	75	0.0
21	22.4	BRAF_c.1799T>A	5709	0	3.6	73	0.0
21	26.8	BRAF_c.1799T>A	8019	0	2.4	100	0.0
22	-0.1	TP53_c.358A>G	33425	0	8	81	0.0
22	0.6	TP53_c.358A>G	74604	0	8	96	0.0
22	3.5	TP53_c.358A>G	10395	0	1.2	56	0.0
22	5.6	TP53_c.358A>G	9950	0.00100402	1.2	40	20.8
22	9.1	TP53_c.358A>G	11553	0	2.4	42	0.0
22	12.2	TP53_c.358A>G	7801	0	2.4	73	0.0
22	15.1	TP53_c.358A>G	7395	0.000993776	2.4	52	5.9
22	18	TP53_c.358A>G	7940	0	2.4	87	0.0
22	21.2	TP53_c.358A>G	5808	0.00332226	2.4	62	13.1
22	25	TP53_c.358A>G	7509	0.0059727	1.2	91	41.0
22	27.5	TP53_c.358A>G	9761	0.00413164	2.4	83	20.2
22	31.5	TP53_c.358A>G	9623	0.0984868	1.2	100	695.7
23	-3.6	APC_c.3724C>T	6757	0.03	3.6	65	86.9
23	2.2	APC_c.3724C>T	8148	0	2.4	48	0.0
23	5.3	APC_c.3724C>T	52299	0.000130418	8	83	1.0
23	8.2	APC_c.3724C>T	47748	0.000165871	8	61	1.6
23	11.4	APC_c.3724C>T	6386	0	3.6	79	0.0
23	14.4	APC_c.3724C>T	7098	0	2.4	62	0.0
23	17.4	APC_c.3724C>T	7410	0	3.6	81	0.0
23	20.2	APC_c.3724C>T	5589	0	1.2	84	0.0
23	23.5	APC_c.3724C>T	8692	0	2.4	80	0.0
23	26.4	APC_c.3724C>T	9365	0	2.4	75	0.0
24	-2.4	APC_c.2626C>T	8588	0.00164242	6	57	4.1
24	0.8	APC_c.2626C>T	26692	0	8	73	0.0
24	4.9	APC_c.2626C>T	13759	0	8	46	0.0
24	8.8	APC_c.2626C>T	28366	0	8	63	0.0
24	12.6	APC_c.2626C>T	5717	0.00663439	6	52	12.2
24	17.4	APC_c.2626C>T	5174	0.00133824	4.8	68	2.1
24	19.8	APC_c.2626C>T	6089	0.003712	6	62	6.0
24	23.5	APC_c.2626C>T	5485	0.001611	4.8	64	2.9
24	25.4	APC_c.2626C>T	5049	0	3.6	64	0.0
25	0	TP53_c.517G>T	12722	0.010548	1.2	83	135.4
25	1.4	TP53_c.517G>T	15791	0	1.2	86	0.0
25	4.5	TP53_c.517G>T	8578	0	1.2	50	0.0
25	7.7	TP53_c.517G>T	9177	0	3.6	48	0.0
25	10.7	TP53_c.517G>T	7009	0	3.6	74	0.0
25	13.8	TP53_c.517G>T	6905	0	3.6	89	0.0
25	16.9	TP53_c.517G>T	6881	0	2.4	89	0.0
25	19.7	TP53_c.517G>T	5254	0	3.6	66	0.0
25	25.9	TP53_c.517G>T	6316	0	4.8	73	0.0
25	28.9	TP53_c.517G>T	5495	0	3.6	59	0.0
26	-0.1	APC_c.637C>T	15868	0	8	76	0.0
26	2.8	APC_c.637C>T	5287	0	4.8	75	0.0
26	6.8	APC_c.637C>T	5445	0	4.8	61	0.0
26	10.7	APC_c.637C>T	5376	0	3.6	72	0.0
26	17.3	APC_c.637C>T	5301	0	3.6	97	0.0
27	-1.4	PIK3CA_c.3140A>G	5950	0.038602	2.4	67	142.6
27	1.4	PIK3CA_c.3140A>G	8633	0.002009	2.4	58	12.5
27	5.4	PIK3CA_c.3140A>G	7306	0	2.4	48	0.0
27	9.3	PIK3CA_c.3140A>G	5227	0	1.2	60	0.0
27	18.1	PIK3CA_c.3140A>G	19925	0	8	79	0.0
27	22.3	PIK3CA_c.3140A>G	23363	0.000226	8	80	0.8
27	24.9	PIK3CA_c.3140A>G	17101	0	8	89	0.0
27	27.7	PIK3CA_c.3140A>G	18603	0	8	88	0.0
28	-3.1	TP53_c.375+5G>T	5123	0.19751	3.6	65	431.6
28	1.4	TP53_c.375+5G>T	5821	0.004993	4.8	73	8.3
28	3	TP53_c.375+5G>T	5960	0.061501	4.8	65	117.3
28	5.1	TP53_c.375+5G>T	5851	0.113706	3.6	62	295.8
28	6.5	TP53_c.375+5G>T	5405	0.001404	4.8	70	2.3
28	8.7	TP53_c.375+5G>T	5980	0.007049	4.8	65	13.5
29	-1.4	KRAS_c.35G>T	5040	0.00121856	6	86	4.5
29	2.4	KRAS_c.35G>T	5508	0	3.6	44	0.0
29	5.6	KRAS_c.35G>T	7047	0	1.2	44	0.0
29	14	KRAS_c.35G>T	9777	0.000293	8.5	79	0.4
29	18.7	KRAS_c.35G>T	12157	0	9.5	53	0.0
29	21.7	KRAS_c.35G>T	5220	0	8.5	77	0.0
29	24.7	KRAS_c.35G>T	8784	0	3.6	61	0.0
30	-0.1	KRAS_c.35G>A	7059	0.142274	1.2	84	993.2
30	1.2	KRAS_c.35G>A	10692	0.0873984	1.2	86	907.6
30	3.6	KRAS_c.35G>A	7514	0.0729927	2.4	57	401.1
30	6.5	KRAS_c.35G>A	11534	0.297111	1.2	98	2923.4
30	9.2	KRAS_c.35G>A	8544	0	2.4	62	0.0
30	13.1	KRAS_c.35G>A	7148	0.021141	2.4	62	101.1
30	15.5	KRAS_c.35G>A	11835	0.42596	1.2	67	6281.7
30	18.7	KRAS_c.35G>A	8811	0.053542	2.4	60	326.1
31	-3.9	KRAS_c.35G>A	22622	0.452495	1.2	100	7708.4
31	2.3	KRAS_c.35G>A	9504	0	1.2	92	0.0
31	5.2	KRAS_c.35G>A	8613	0.00155099	1.2	100	10.6
31	7.7	KRAS_c.35G>A	9999	0.0282244	2.4	100	99.5
31	10.7	KRAS_c.35G>A	6168	0	2.4	92	0.0
31	13.5	KRAS_c.35G>A	6593	0	3.6	74	0.0
31	15.6	KRAS_c.35G>A	7366	0	3.6	75	0.0
31	19.1	KRAS_c.35G>A	6296	0.048843	3.6	78	109.1
31	21.7	KRAS_c.35G>A	7336	0	3.6	79	0.0
32	-4.4	KRAS_c.38G>A	5891	0.00651702	6	47	13.5
32	1.7	KRAS_c.38G>A	5584	0.00523169	2.4	50	24.3
32	5	KRAS_c.38G>A	5331	0.00371835	3.6	57	9.6
32	7.6	KRAS_c.38G>A	9494	0.0367154	2.4	100	126.2
32	10.6	KRAS_c.38G>A	7366	0.0909091	2.4	60	462.8
32	13.6	KRAS_c.38G>A	6861	0.027994	2.4	64	124.1
33	-0.8	KRAS_c.38G>A	98794	0	8	59	0.0
33	1.9	KRAS_c.38G>A	29197	0	8	55	0.0
33	5.4	KRAS_c.38G>A	6613	0.001223	2.4	100	3.2
33	8.5	KRAS_c.38G>A	6044	0.006255	3.6	51	20.4
33	11.3	KRAS_c.38G>A	6643	0.049881	2.4	92	149.8
33	15	KRAS_c.38G>A	9405	0.098852	1.2	67	1158.4
34	-2.3	APC_c.3850G>T	6257	0.014778	4.8	60	32.1
34	0.5	APC_c.3850G>T	56852	0	8	100	0.0
34	5	APC_c.3850G>T	7732	0	2.4	100	0.0
34	11.3	APC_c.3850G>T	5852	0	2.4	85	0.0
34	14.5	APC_c.3850G>T	9801	0.000489	2.4	83	2.4
34	17.5	APC_c.3850G>T	6593	0.008634	2.4	62	38.4
35	-0.1	KRAS_c.35G>A	5539	0.0280825	3.6	45	96.3
35	2.7	KRAS_c.35G>A	13711	0	8	72	0.0
36	-0.1	KRAS_c.35G>T	5198	0.008264	6	45	15.8
36	1.2	KRAS_c.35G>T	13887	0.000222	8	96	0.4
36	4.7	KRAS_c.35G>T	5029	0.001472	4.8	100	1.3
36	8	KRAS_c.35G>T	5039	0.007055	2.4	100	13.6
36	9.2	KRAS_c.35G>T	6920	0.025748	3.6	100	47.4
36	11.3	KRAS_c.35G>T	5320	0.040845	3.6	85	70.9
36	14.5	KRAS_c.35G>T	5851	0.10728	2.4	75	347.6
36	17.5	KRAS_c.35G>T	6336	0.102167	2.4	87	310.4
36	19.4	KRAS_c.35G>T	7970	0.006401	1.2	61	70.0
37	-1.1	TP53_c.742C>T	6658	0.040301	1.2	62	363.0
37	3.5	TP53_c.742C>T	49797	0	1.2	56	0.0
37	9.2	TP53_c.742C>T	10445	0.000911	1.2	72	11.1
37	12.3	TP53_c.742C>T	12771	0.001481	1.2	75	21.1
37	15.2	TP53_c.742C>T	9801	0	1.2	68	0.0
37	18.3	TP53_c.742C>T	15147	0	1.2	60	0.0
38	0	TP53_c.844C>T	6019	0.003644	4.8	65	7.1
38	0.9	TP53_c.844C>T	5267	0.001579	2.4	100	3.1
38	5.8	TP53_c.844C>T	5376	0	2.4	63	0.0
38	9.8	TP53_c.844C>T	5331	0	3.6	75	0.0
38	14	TP53_c.844C>T	6742	0	3.6	66	0.0
38	20.3	TP53_c.844C>T	5495	0	3.6	85	0.0
39	-0.7	TP53_c.375+5G>C	6737	0.142678	1.2	83	968.3
39	6.3	TP53_c.375+5G>C	34036	0	8	100	0.0
39	11	TP53_c.375+5G>C	27502	0	8	100	0.0
39	14.1	TP53_c.375+5G>C	31482	0	8	100	0.0
39	17.8	TP53_c.375+5G>C	14166	0	8	65	0.0
40	0	TP53_c.637C>T	8989	0.000700841	2.4	81	3.2
40	4.4	TP53_c.637C>T	8366	0	1.2	76	0.0
40	9.1	TP53_c.637C>T	6584	0	1.2	74	0.0
40	12.5	TP53_c.637C>T	9405	0	1.2	66	0.0
40	15.5	TP53_c.637C>T	7277	0	1.2	75	0.0
40	18.7	TP53_c.637C>T	8841	0	2.4	66	0.0
41	0	TP53_c.743G>A	10317	0.23555	2.4	71	1433.8
41	1.2	TP53_c.743G>A	13481	0	2.4	58	0.0
41	2	TP53_c.743G>A	10118	0	2.4	78	0.0
41	3.9	TP53_c.743G>A	8707	0	1.2	70	0.0
41	7	TP53_c.743G>A	29526	0	1.2	69	0.0
41	10	TP53_c.743G>A	13937	0	2.4	66	0.0
41	12.8	TP53_c.743G>A	8165	0	3.6	78	0.0
41	15.5	TP53_c.743G>A	8835	0	4.8	76	0.0
41	18.6	TP53_c.743G>A	5702	0	3.6	76	0.0
42	-1.6	APC_c.4221delT	12201	0	8	73	0.0
42	5.9	APC_c.4221delT	39431	0	8	69	0.0
42	9.2	APC_c.4221delT	45630	0	8	79	0.0
44	0	TP53 _c.710A>T	25938	0.249252	1.2	79	6802.5
44	1	TP53 _c.710A>T	5391	0.001289	1.2	95	6.1
44	4.5	TP53 _c.710A>T	9910	0.039701	2.4	78	210.5
44	7	TP53 _c.710A>T	6930	0.003055	1.2	100	17.6
44	10.5	TP53 _c.710A>T	5990	0.00123	1.2	74	8.3
44	13.6	TP53 _c.710A>T	16434	0.026284	1.2	93	388.6
45	0	KRAS_c.35G>A	5618	0.118012	1.2	100	554.4
45	1.2	KRAS_c.35G>A	50832	0	8	90	0.0
45	4.1	KRAS_c.35G>A	30296	0	8	100	0.0
45	7.5	KRAS_c.35G>A	39516	0	8	100	0.0
45	10.5	KRAS_c.35G>A	7821	0	2.4	95	0.0
45	13.6	KRAS_c.35G>A	6356	0	2.4	100	0.0
45	16.6	KRAS_c.35G>A	6584	0	2.4	78	0.0
46	-0.7	APC_c.4031C>A	41822	0	8	100	0.0
46	4.1	APC_c.4031C>A	9573	0	2.4	57	0.0
46	12.6	APC_c.4031C>A	8465	0.001408	1.2	67	14.9
47	0	PIK3CA_c.1624G>A	5267	0.088677	4.8	69	140.9
47	0.8	PIK3CA_c.1624G>A	5717	0	3.6	69	0.0
47	3.9	PIK3CA_c.1624G>A	5217	0	2.4	61	0.0
47	7.2	PIK3CA_c.1624G>A	6207	0	2.4	70	0.0
47	9.9	PIK3CA_c.1624G>A	5584	0	2.4	76	0.0
47	16.5	PIK3CA_c.1624G>A	5198	0	2.4	74	0.0
48	-1.7	KRAS_c.38G>A	7712	0.25238	2.4	78	1044.3
48	1.7	KRAS_c.38G>A	5861	0.165536	4.8	65	309.3
48	5.1	KRAS_c.38G>A	6103	0.227642	3.6	69	562.3
48	9	KRAS_c.38G>A	6732	0.629534	2.4	67	2623.1
49	-3.2	KRAS_c.35G>T	8989	0.165071	2.4	100	558.7
49	4.2	KRAS_c.35G>T	8316	0	1.2	74	0.0
49	6.8	KRAS_c.35G>T	6885	0	1.2	98	0.0
49	9.9	KRAS_c.35G>T	8346	0	2.4	100	0.0
50	0	KRAS_c.35G>A	6712	0.089016	2.4	100	228.1
50	3.5	KRAS_c.35G>A	32819	0.000495	1.2	100	13.1
50	6.8	KRAS_c.35G>A	14157	0.018432	1.2	99	219.6
50	11	KRAS_c.35G>A	10643	0.009314	1.2	100	69.3
50	14.7	KRAS_c.35G>A	5638	0.024495	1.2	81	141.4
51	-2.7	TP53_c.743G>A	9653	0.017766	1.2	100	115.0
51	0.5	TP53_c.743G>A	9306	0.006789	1.2	99	53.4
51	3.8	TP53_c.743G>A	11633	0.005788	1.2	95	58.8
51	6.1	TP53_c.743G>A	5895	0	1.2	100	0.0
51	8.8	TP53_c.743G>A	13019	0	1.2	100	0.0
53	0	APC_c.1495C>T	7920	0.017565	1.2	100	100.9
53	2.9	APC_c.1495C>T	13068	0	1.2	100	0.0
53	6.2	APC_c.1495C>T	25641	0	1.2	100	0.0
53	9.3	APC_c.1495C>T	15444	0	1.2	100	0.0
53	11.9	APC_c.1495C>T	6138	0	1.2	96	0.0
54	-1	KRAS_c.35G>T	8118	0.032724	1.2	100	217.8
54	0.3	KRAS_c.35G>T	64449	0	1.2	100	0.0
54	3.5	KRAS_c.35G>T	6663	0	1.2	100	0.0
54	9	KRAS_c.35G>T	34254	0	1.2	96	0.0
55	-0.1	KRAS_c.34G>A	5767	0.056871	6	44	125.5
55	4.9	KRAS_c.34G>A	9207	0.006226	1.2	53	90.5
55	7.3	KRAS_c.34G>A	6326	0.006448	2.4	62	27.3
55	10.1	KRAS_c.34G>A	6999	0.193403	2.4	45	1256.8
56	0.1	TP53_c.637C>T	9059	0.204115	1.2	100	1118.8
56	2.9	TP53_c.637C>T	17573	0.258865	1.2	100	2940.4
56	5.2	TP53_c.637C>T	41333	0.721311	1.2	100	19173.2
56	7.8	TP53_c.637C>T	17622	0.62069	1.2	100	8171.8
57	-1.1	APC_c.646C>T	7123	0.127205	1.2	100	535.4
57	3.1	APC_c.646C>T	5985	0.001924	3.6	100	2.7
57	6.3	APC_c.646C>T	5099	0	1.2	100	0.0
59	-0.1	KRAS_c.38G>A	6395	0.089805	4.8	81	148.2
59	0.5	KRAS_c.38G>A	6168	0	1.2	75	0.0
59	2.7	KRAS_c.38G>A	8217	0	2.4	71	0.0
59	5.6	KRAS_c.38G>A	6118	0	4.8	80	0.0
60	-1.1	KRAS_c.35G>T	5693	0.002819	6	81	3.3
60	3	KRAS_c.35G>T	5420	0.003719	6	76	4.4
60	6.1	KRAS_c.35G>T	5821	0.002808	4.8	69	4.9
64	0	KRAS_c.35G>A	32324	0.019577	1.2	92	572.1
64	0.9	KRAS_c.35G>A	265213	0	8	100	0.0
64	6	KRAS_c.35G>A	9405	0.004704	1.2	85	43.5
65	-0.1	APC_c.3340C>T	11385	0.024529	1.2	100	205.0
65	0.9	APC_c.3340C>T	50622	0	8	100	0.0
65	3.2	APC_c.3340C>T	52085	0	8	91	0.0
65	6.6	APC_c.3340C>T	50735	0.001362	8	85	10.2
65	9.9	APC_c.3340C>T	7578	0.001921	2.4	50	12.1
66	0	KRAS_c.35G>T	6435	0.002829	1.2	100	12.3
66	1.4	KRAS_c.35G>T	9306	0	2.4	83	0.0
66	4.2	KRAS_c.35G>T	7772	0	1.2	100	0.0
61	-0.1	TP53_c.584T>C	6168	0.0127877	2.4	73	45.0
61	1	TP53_c.584T>C	9603	0.002718	2.4	100	10.9
61	4.3	TP53_c.584T>C	9593	0.005826	2.4	100	23.3
61	7.2	TP53_c.584T>C	7831	0.059968	2.4	100	195.7
61	9.9	TP53_c.584T>C	9672	0.03125	2.4	100	125.9
43	-2.2	APC_c.3982C>T	6257	0.00633914	2.4	75	22.2
43	0.7	APC_c.3982C>T	18790	0.000246	8	61	1.0
43	4.1	APC_c.3982C>T	8367	0	8	75	0.0
43	7.2	APC_c.3982C>T	32742	0.000168	8	75	0.9
43	9.7	APC_c.3982C>T	12439	0	8	78	0.0
43	12.6	APC_c.3982C>T	6623	0.001159	3.6	85	2.5
52	0	KRAS_c.35G>A	7935	0.002334	1.2	100	15.4
52	1.2	KRAS_c.35G>A	153108	0	8	100	0.0
58	0	TP53_c.743G>A	7758	0.234801	1.2	50	3036.0
58	1.1	TP53_c.743G>A	7910	0	2.4	68	0.0
58	4	TP53_c.743G>A	6246	0	2.4	50	0.0
58	6.8	TP53_c.743G>A	8622	0	2.4	50	0.0
62	0	APC_c.637C>T	7262	0.02614	3.6	65	81.2
62	0.7	APC_c.637C>T	6128	0	1.2	76	0.0
62	2.6	APC_c.637C>T	7257	0	2.4	68	0.0
62	4.8	APC_c.637C>T	9395	0	2.4	80	0.0
62	7.7	APC_c.637C>T	7098	0	3.6	100	0.0
63	0	TP53_c.844C>T	5688	0.03171	1.2	50	300.6
63	1.2	TP53_c.844C>T	33908	0.024756	1.2	100	694.2
67	0	KRAS_c.38G>A	6777	0.009288	3.6	50	35.0
67	3.2	KRAS_c.38G>A	6366	0.001151	2.4	100	3.1
67	5.8	KRAS_c.38G>A	9558	0	2.4	50	0.0
68	0	KRAS_c.35G>T	5076	0.006	1.2	50	50.0
68	3	KRAS_c.35G>T	6168	0	2.4	100	0.0
aNormalized by DNA the extraction efficiency decided by the CPP1 spike in (Scholer LV et al. Clin Cancer Res. 2017;23(18)

## Sheet: Suppl. Table S7
Suppl. Table S7. CEA results for all 149 samples
ID	Time since surgery	µg/L	Threshold	CEA status
3	0.3	2.9	4	Negative
5	-4.53333	9.2	6	Positive
5	1.2	2.2	6	Negative
5	4.2	4.1	6	Negative
5	28.6333	23	6	Positive
5	30.7333	16	6	Positive
6	0	13	4	Positive
6	6.93333	311	4	Positive
6	8.63333	205	4	Positive
7	0.133333	2.7	4	Negative
7	3.9	1	4	Negative
7	6.66667	0.9	4	Negative
7	23.4333	1	4	Negative
9	-0.3	27	4	Positive
12	0.266667	1.4	4	Negative
12	12.1667	1	4	Negative
12	15.3	1	4	Negative
12	18.5667	1.1	4	Negative
12	28.7	1.3	4	Negative
13	7.66667	29	4	Positive
15	3.96667	4.2	4	Positive
15	8.7	5.1	4	Positive
18	0.4	16	4	Positive
18	27.4333	25	4	Positive
18	27.9	40	4	Positive
19	-3.2	16	4	Positive
19	3.56667	2.2	4	Negative
19	6.63333	1.5	4	Negative
19	11.0333	1.1	4	Negative
19	31.4	1.1	4	Negative
20	5.2	1.5	4	Negative
20	8.63333	1	4	Negative
20	14.2	1.2	4	Negative
20	16.6333	1.7	4	Negative
20	19.3	1.2	4	Negative
20	20.2333	1.2	4	Negative
20	22.1667	4.7	4	Positive
20	24.2333	4.5	4	Positive
20	25.4333	3	4	Negative
20	26.3667	3.8	4	Negative
20	29.1	15	4	Positive
20	29.8667	24	4	Positive
22	-0.1	5.1	4	Positive
22	24.2	5.9	4	Positive
23	-3.33333	35	4	Positive
23	-1.06667	10	4	Positive
23	2.5	2.3	4	Negative
23	10.3667	1.1	4	Negative
23	11.8667	1.4	4	Negative
27	-0.333333	3.6	6	Negative
27	-0.0333333	3.2	6	Negative
27	3.3	2.6	6	Negative
28	-0.0333333	2.8	4	Negative
28	5.1	29	4	Positive
28	12.1	7.8	4	Positive
30	4.53333	7.1	4	Positive
30	6.9	22	4	Positive
30	9.7	4.9	4	Positive
30	12.5	7.8	4	Positive
30	15.0333	42	4	Positive
30	17.4333	42	4	Positive
30	17.5	39	4	Positive
30	21	124	4	Positive
30	22.9	193	4	Positive
31	-3.16667	4.8	4	Positive
31	-1.56667	6.5	4	Positive
31	4.03333	4.1	4	Positive
31	8.6	4.3	4	Positive
31	10.1	3.8	4	Negative
31	12.4333	4.4	4	Positive
31	15.2333	4.4	4	Positive
31	19.1333	6.6	4	Positive
31	19.6667	8.5	4	Positive
31	21.5333	8.6	4	Positive
31	22.9333	9.1	4	Positive
31	24.8	8.8	4	Positive
31	28	12	4	Positive
32	-3.7	4.6	4	Positive
32	3.53333	18	4	Positive
32	7.6	48	4	Positive
32	9	59	4	Positive
32	11.4667	195	4	Positive
32	11.8	246	4	Positive
32	13.2	372	4	Positive
32	13.6333	475	4	Positive
32	14.2333	573	4	Positive
32	15.4	690	4	Positive
32	17.2667	1436	4	Positive
32	17.5	1663	4	Positive
33	-4	2.3	4	Negative
33	-3.76667	2.8	4	Negative
33	-0.0333333	1.7	4	Negative
33	4.7	58	4	Positive
33	6.1	100	4	Positive
33	8.73333	164	4	Positive
33	10.7667	509	4	Positive
33	12.6333	1725	4	Positive
34	-1.6	21	6	Positive
36	8.4	19	4	Positive
36	12.4333	82	4	Positive
36	25	177	4	Positive
38	1.7	5.1	6	Negative
40	21.3	1.9	4	Negative
42	7.06667	3.8	6	Negative
43	-0.266667	4.4	6	Negative
44	4.93333	12	4	Positive
44	7.03333	6.7	4	Positive
44	9.13333	8.1	4	Positive
44	13.4	20	4	Positive
44	14.2667	17	4	Positive
44	15.0333	22	4	Positive
44	16.3	32	4	Positive
44	18.6333	22	4	Positive
44	21.5333	31	4	Positive
44	22.0333	35	4	Positive
48	-1.16667	5.2	4	Positive
48	0.433333	5	4	Positive
48	0.7	4.7	4	Positive
48	1.4	3.8	4	Negative
48	2.73333	28	4	Positive
48	4.3	16	4	Positive
48	6.9	13	4	Positive
48	8.3	16	4	Positive
48	10.6333	53	4	Positive
48	12.1333	282	4	Positive
48	12.3667	336	4	Positive
51	4.9	15	4	Positive
51	13.6667	54	4	Positive
53	0.2	9.6	4	Positive
53	0.7	3.6	4	Negative
53	3.3	4.7	4	Positive
53	7.06667	5.2	4	Positive
53	10.2667	2.7	4	Negative
54	0.4	2.8	4	Negative
54	1.13333	2.2	4	Negative
54	9.36667	1.6	4	Negative
54	11.8333	1.4	4	Negative
60	0.2	1.2	4	Negative
60	7.9	1	4	Negative
61	0.3	1.8	4	Negative
61	8.06667	1.5	4	Negative
63	-0.0333333	4.2	4	Positive
63	1.8	5.1	4	Positive
63	4.46667	4.9	4	Positive
64	7.63333	6.8	4	Positive
66	0.433333	3.3	4	Negative
66	9.1	1.7	4	Negative
67	4.36667	79	4	Positive
68	-0.0333333	5.1	4	Positive

## Sheet: Suppl. Table S8
Suppl. Table S8. Relapse-free Survival analyses by clinicopathological variables, ctDNA status, and CEA following treatment. Analyses are performed at day 30, longitudinal - until first recurrence, and longitudinal.
Univariate analysis	HR	(95% CI)	P-value	Schoenfeld P-value
Age (n = 68)
< mean versus ≥ Mean	0.80	(0.45-1.4)	.45
Gender (n = 68)
Male versus female	1.7	(0.93-2.9)	.085
Liver first approach (n = 68)
No versus yes	1.6	(0.85-2.7)	.16
ACT (n = 68)
No versus yes	.77	(0.43-1.4)	.37
Primary tumor N stage (n = 62)
N0 versus N+	2.4	(1.1-5.0)	.023
Synchrounous liver metastases (n = 67)
No versus yes	1.4	(0.77-2.4)	.28
Number of liver metastases (n = 65)
Single versus multiple	1.4	(0.74-2.5)	.32
Diameter of largest liver metastasis (mm) (n = 50)
Equal to or below 30 versus above 30	0.78	(0.38-1.6)	.51
KRAS mutations status (n = 66)
Wild type versus mutated	1.0	(0.59-1.9)	.88
Pre-operative CEA status (n = 17)
CEA- versus CEA+	1.8	(0.48-6.8)	.35
CEA status longitudinal - until first recurrence (n = 27)
CEA- versus CEA+	1.8	(0.84-4.9)	.11
CEA status longitudinal (n = 32)
CEA- versus CEA+	2.3	(0.97-5.2)	.059
Pre-operative ctDNA status (n = 66)
ctDNA- versus ctDNA+	0.93	(0.43-2.0)	.86
ctDNA status at day 30 (n = 40)
ctDNA- versus ctDNA+	7.6	(3.0-19.7)	<.0001
ctDNA status longitudinal - until first recurrence (n = 67)
ctDNA- versus ctDNA+	4.3	(2.2-8.1)	<.0001
ctDNA status longitudinal (n = 68)
ctDNA- versus ctDNA+	5.9	(2.9-12.0)	<.0001
Multivariable analysis
Primary tumor N stage (n = 36)	2.2	(0.9-5.1)	0.08
N0 versus N+
ctDNA status at day 30 (n = 36)	10.8	(3.6-32.7)	<.0001
ctDNA- versus ctDNA+
Primary tumor N stage (n = 61)	3.1	(1.4-6.9)	0.007
N0 versus N+
ctDNA status longitudinal - until first recurrence (n = 61)	4.9	(2.5-10.0)	<.0001
ctDNA- versus ctDNA+
Primary tumor N stage (n = 62)	2.6	(1.2-5.7)	0.016
N0 versus N+
ctDNA status longitudinal (n = 62)	6.3	(2.9-13.6)	<.0001
ctDNA- versus ctDNA+
Global goodness of fit test for Cox proportional hazards models				.11
